# Supplementary material for: Aging effects on contrast sensitivity in visual pathways: A pilot study on flicker adaptation
Source: PLoS One. 2021 Dec 31;16(12):e0261927. doi: 10.1371/journal.pone.0261927 (PMC8719693; doi:10.1371/journal.pone.0261927)
Supplement: S1 Data — (XLSX) [file pone.0261927.s003.xlsx]

## Sheet: 20-30 years
		MC Non-flicker		MC Flicker		PC Non-flicker		PC Flicker
Obs. #	Log Pedestal Luminance	Mean	SD	Mean	SD	Mean	SD	Mean	SD
1	1.1761	-0.36	0.0087655	-0.04	0.01
1	1.2261	-0.31	0.0098355	-0.05	0.02	-0.39	0.06	-0.43	0.06
1	1.2761	-0.43	0.01	-0.02	0.06	-0.45	0.06	-0.2	0.1
1	1.3261	-0.43	0.01	-0.02	0.01	0.06	0.07	0.3	0.33
1	1.3761	-0.39	0.04	0.03	0.16	0.12	0.06	0.15	0.11
2	1.1761	-0.37	0.0078125	0.01	0.078125
2	1.2261	-0.24	0.0087655	0	0.0613592	-0.39	0.0613592	-0.1	0.0788907
2	1.2761	-0.36	0.01	0.04	0.0786832	-0.16	0.108189	0.06	0.0098355
2	1.3261	-0.15	0.0441418	0.21	0.375204	0.08	0.165531	0.3	0.077248
2	1.3761	-0.24	0.1362	0.3	0.123818	0.09	0.0742905	0.08	0.0619087
3	1.1761	-0.34	0.01	0.3	0.05
3	1.2261	-0.28	0.02	0.34	0.1	-0.29	0.01	0	0.01
3	1.2761	-0.3	0.01	0.31	0.03	-0.2	0.02	0	0.15
3	1.3261	-0.1	0.09	0.36	0.04	0.03	0.12	0.28	0.02
3	1.3761	-0.28	0.14	0.4	0.1	0.03	0.04	0.32	0.05
4	1.1761	-0.36	0.01	0.2	0.01
4	1.2261	-0.17	0.01	0.2	0.25	-0.36	0.1	-0.14	0.03
4	1.2761	-0.2	0.02	0.23	0.11	-0.07	0.09	-0.1	0.01
4	1.3261	-0.09	0.01	0.45	0.11	0.08	0.1	0.29	0.08
4	1.3761	-0.05	0.07	0.4	0.02	0.1	0.1	0.38	0.01
5	1.1761	-0.29	0.07	0	0.02
5	1.2261	-0.32	0.01	-0.01	0.02	-0.32	0.03	-0.07	0.08
5	1.2761	-0.26	0.02	0.13	0.03	-0.12	0.01	0	0.11
5	1.3261	-0.21	0.04	0.31	0.09	-0.01	0.11	0.15	0.26
5	1.3761	-0.13	0.15	0.26	0.1	0.15	0.01	0.27	0.21
6	1.1761	-0.36	0.01	0	0.07
6	1.2261	-0.19	0.03	-0.02	0.04	-0.28	0.01	-0.3	0.03
6	1.2761	-0.15	0.01	0.1	0.11	-0.31	0.09	-0.34	0.03
6	1.3261	-0.05	0.02	0.36	0.31	0.01	0.02	0.25	0.1
6	1.3761	-0.1	0.02	0.38	0.04	0.15	0.46	0.23	0.2
7	1.1761	-0.34	0.01	0.2	0.2
7	1.2261	-0.25	0.02	0.28	0.1	-0.21	0.04	-0.1	0.08
7	1.2761	-0.2	0.05	0.21	0.11	-0.24	0.11	-0.24	0.05
7	1.3261	-0.08	0.11	0.23	0.23	0.01	0.07	0.08	0.08
7	1.3761	-0.05	0.07	0.37	0.21	0.02	0.02	0.17	0.07
8	1.1761	-0.36	0.01	0.32	0.07
8	1.2261	-0.29	0.01	0.19	0.05	-0.29	0.01	0.09	0.09
8	1.2761	-0.38	0.03	0.16	0.01	-0.17	0.04	-0.04	0.12
8	1.3261	-0.24	0.02	0.39	0.07	0.08	0.02	0.33	0.07
8	1.3761	-0.1	0.05	0.27	0.04	0.17	0.05	0.26	0.1
9	1.1761	-0.36	0.01	0.19	0.05
9	1.2261	-0.34	0.02	-0.24	0.01	-0.32	0.08	-0.11	0.04
9	1.2761	-0.36	0.02	0.08	0.15	-0.2	0.1	-0.1	0.06
9	1.3261	-0.03	0.04	0.28	0.08	0.18	0.17	0.21	0.09
9	1.3761	-0.16	0.07	0.3	0.11	0.13	0.01	0.31	0.07
10	1.1761	-0.36	0.02	0.29	0.06
10	1.2261	-0.5	0.02	-0.02	0.04	-0.43	0.03	-0.1	0.01
10	1.2761	-0.38	0.01	-0.02	0.05	-0.53	0.07	0.02	0.01
10	1.3261	-0.29	0.06	0.1	0.03	0	0.01	0.18	0.06
10	1.3761	-0.53	0.01	0.14	0.02	-0.11	0.04	0.12	0.06
11	1.1761	-0.3	0.03	-0.01	0.01
11	1.2261	-0.22	0.05	0.11	0.13	-0.02	0.07	0.11	0.18
11	1.2761	-0.31	0.03	-0.01	0.01	0.2	0.14	0.25	0.28
11	1.3261	-0.03	0.04	0.51	0.11	0.37	0.4	0.48	0.07
11	1.3761	-0.07	0.05	0.46	0.02	0.31	0.15	0.3	0.01
12	1.1761	-0.19	0.04	0.32	0.21
12	1.2261	-0.31	0.02	0.01	0.06	-0.32	0.01	0.06	0.04
12	1.2761	-0.26	0.02	0.19	0.16	-0.2	0.14	0.18	0.34
12	1.3261	-0.03	0.07	0.08	0.03	0.02	0.1	0.61	0.24
12	1.3761	-0.1	0.05	0.26	0.05	0.2	0.25	0.46	0.33
13	1.1761	-0.29	0.0234375	0.03	0.0078125
13	1.2261	-0.14	0.0087655	0.02	0.0087655	0.04	0.026297	0.14	0.0701247
13	1.2761	-0.2	0.0393418	0.18	0.0098355	-0.15	0.098354	0.18	0.049177
13	1.3261	0.12	0.0662125	0.3	0.0662125	0.21	0.364169	0.1	0.12139
13	1.3761	-0.04	0.0371455	0.26	0.049527	0.16	0.198108	0.14	0.0247635
14	1.1761	-0.43	0.03125	0.13	0.0390625
14	1.2261	-0.36	0.026297	-0.05	0.201609	-0.43	0.026297	-0.43	0.0087655
14	1.2761	-0.45	0.0393415	-0.02	0.0590125	-0.41	0.0196708	-0.24	0.068848
14	1.3261	-0.33	0.0110352	0.23	0.077248	-0.14	0.0331062	0.01	0.0441418
14	1.3761	-0.38	0.061909	0.34	0.0495273	0.05	0.15625	0.05	0.160963
15	1.1761	-0.31	0.0234375	-0.04	0.0234375
15	1.2261	-0.13	0.0175313	0.08	0.122719	-0.01	0.087656	0.11	0.14025
15	1.2761	-0.16	0.049177	0.3	0.137696	-0.12	0.00983525	0.11	0.118025
15	1.3261	0.09	0.0662125	0.33	0.364169	0.22	0.198637	0.18	0.0441418
15	1.3761	-0.1	0.0990542	0.21	0.160963	0.39	0.260017	0.24	0.0087655
16	1.1761	-0.24	0.0390625	0.16	0.15625
16	1.2261	-0.19	0.0438282	-0.08	0.166547	-0.28	0.0175313	-0.02	0.175313
16	1.2761	-0.41	0.0590125	0.06	0.275392	0.06	0.0098355	0.06	0.0098355
16	1.3261	-0.11	0.077248	0.39	0.0882832	0.11	0.275886	0.27	0.165531
16	1.3761	-0.07	0.0742908	0.26	0.123817	0.33	0.0247635	0.33	0.160963

## Sheet: 30-40 years
		MC Non-flicker		MC Flicker		PC Non-flicker		PC Flicker
Obs. #	Log Pedestal Luminance	Mean	SD	Mean	SD	Mean	SD	Mean	SD
17	1.1761	-0.36	0.0076855	0.42	0.09375
17	1.2261	-0.36	0.0087655	0.21	0.122719	-0.2	0.0525938	0.18	0.00876575
17	1.2761	-0.56	0.0393418	0.35	0.0885187	0.06	0.025875	0.09	0.147531
17	1.3261	-0.33	0.0331062	0.5	0.14346	0.2	0.132425	0.44	0.0076875
17	1.3761	-0.33	0.0371452	0.5	0.111436	0.23	0.247636	0.39	0.0742905
18	1.1761	-0.36	0.00310825	0.02	0.0234375
18	1.2261	-0.35	0.0087655	-0.05	0.026297	-0.36	0.026297	-0.02	0.149016
18	1.2761	-0.36	0.0093475	-0.12	0.00983525	-0.27	0.0491772	-0.08	0.0590125
18	1.3261	-0.27	0.0110355	0.13	0.0993187	0	0.0551772	0.1	0.187602
18	1.3761	-0.61	0.00714725	0.25	0.148581	-0.24	0.160963	0.02	0.0990542
19	1.1761	-0.36	0.008355	0.15	0.0078125
19	1.2261	-0.31	0.0175313	-0.18	0.0350627	-0.29	0.0788905	-0.19	0.096422
19	1.2761	-0.43	0.0098355	0.03	0.049177	-0.17	0.0786832	0.15	0.0098355
19	1.3261	-0.22	0.0331062	0.11	0.077248	0.09	0.00876575	0.23	0.077248
19	1.3761	-0.35	0.049527	0.02	0.0742908	0.14	0.0990542	0.12	0.0371452
20	1.1761	-0.37	0.0078125	-0.11	0.03125
20	1.2261	-0.26	0.0262968	-0.03	0.113953	-0.39	0.043828	-0.09	0.070125
20	1.2761	-0.31	0.068848	0.12	0.12786	-0.29	0.0076875	-0.09	0.206544
20	1.3261	-0.11	0.055177	0.16	0.0662125	0.07	0.055177	0.22	0.14346
20	1.3761	-0.03	0.0247638	0.02	0.049527	-0.33	0.0371452	0.17	0.0247638
21	1.1761	-0.29	0.0234375	0.1	0.0234375
21	1.2261	-0.29	0.0087655	-0.1	0.096422	-0.34	0.0175313	-0.12	0.0788907
21	1.2761	-0.36	0.0078125	0.14	0.157367	-0.13	0.118025	-0.12	0.0295063
21	1.3261	-0.29	0.055177	0.43	0.0110352	0.08	0.0441415	0.32	0.154496
21	1.3761	-0.35	0.0247635	0.45	0.061909	0.03	0.111436	0.2	0.297162
22	1.1761	-0.36	0.015625	0.13	0.03125
22	1.2261	-0.28	0.0087655	0.04	0.122719	-0.29	0.0087655	0.01	0.00876575
22	1.2761	-0.36	0.008355	0.22	0.216379	-0.1	0.0076875	0.07	0.019671
22	1.3261	-0.31	0.0882832	0.36	0.0331062	0.08	0.0110355	0.34	0.0772478
22	1.3761	-0.26	0.123818	0.44	0.235254	0.16	0.061909	0.21	0.160963
23	1.1761	-0.22	0.1875	0.11	0.0640625
23	1.2261	-0.18	0.1275	0.24	0.211906	-0.08	0.172281	-0.18	0.192969
23	1.2761	-0.3	0.0333105	0.22	0.216379	-0.34	0.162708	0.07	0.019671
23	1.3261	-0.27	0.113252	0.44	0.218123	0.16	0.127544	0.39	0.065623
23	1.3761	-0.26	0.123818	0.43	0.209688	0.13	0.116967	0.2	0.166139
24	1.1761	-0.22	0.141875	0.56	0.409687
24	1.2261	-0.43	0.09525	0.61	0.2475	-0.45	0.119016	-0.03	0.09
24	1.2761	-0.36	0.0785312	0.49	0.389297	0.05	0.0682332	0.4	0.299565
24	1.3261	0.03	0.141863	0.74	0.26	-0.07	0.298669	0.34	0.236625
24	1.3761	-0.05	0.153169	0.48	0.187817	0.33	0.0515975	0.5	0.130092
25	1.1761	-0.31	0.03	-0.03	0.03
25	1.2261	-0.07	0.05	0	0.0775	-0.2	0.104813	-0.01	0.0404687
25	1.2761	-0.27	0.115	0.1	0.1875	0.06	0.0775	0	0.0142208
25	1.3261	0.14	0.1225	0.27	0.0961542	0.34	0.101406	0.2	0.055177
25	1.3761	-0.05	0.100905	0.33	0.00566625	0.21	0.1475	-0.1	0.025
26	1.1761	-0.26	0.0709375	-0.13	0.0534375
26	1.2261	-0.19	0.0772812	-0.13	0.209266	-0.42	0.0552187	-0.15	0.045
26	1.2761	-0.25	0.065	0.05	0.0259438	-0.19	0.0661395	-0.09	0.208146
26	1.3261	-0.08	0.075	0.16	0.09	0.12	0.015473	0.22	0.14346
26	1.3761	-0.03	0.0247638	0.02	0.049527	-0.33	0.0371452	0.2	0.075
27	1.1761	-0.06	0.218125	0.43	0.118125
27	1.2261	-0.14	0.152312	0.22	0.1325	-0.19	0.0585155	0.16	0.0456875
27	1.2761	-0.24	0.189823	0.34	0.120796	0.09	0.046273	0.01	0.03545
27	1.3261	-0.24	0.1475	0.51	0.105262	0.22	0.3625	0.34	0.26
27	1.3761	-0.1	0.195196	0.5	0.1375	0.15	0.385548	0.4	0.085

## Sheet: 40-50 years
		MC Non-flicker		MC Flicker		PC Non-flicker		PC Flicker
Obs. #	Log Pedestal Luminance	Mean	SD	Mean	SD	Mean	SD	Mean	SD
28	1.1761	-0.35	0.0078125	0.37	0.125
28	1.2261	-0.3	0.0262968	0.12	0.105188	-0.01	0.0350625	0.14	0.166547
28	1.2761	-0.35	0.0098355	0.32	0.0097425	0.2	0.491771	0.13	0.10819
28	1.3261	-0.31	0.0882832	0.44	0.0662125	0.23	0.209673	0.27	0.297956
28	1.3761	-0.51	0.0371455	0.29	0.0371452	0.22	0.0123818	0.21	0.061909
29	1.1761	-0.53	0.0078125	0.55	0.453125
29	1.2261	-0.26	0.00876575	0.7	0.333094	-0.19	0.0262968	-0.05	0.0788907
29	1.2761	-0.29	0.0393418	0.32	0.177037	0.06	0.049177	0.31	0.0590125
29	1.3261	0.02	0.121389	0.73	0.286921	0.03	0.187602	0.47	0.165531
29	1.3761	-0.23	0.0068625	0.49	0.160963	0.29	0.0371452	0.52	0.061909
30	1.1761	-0.33	0.015625	0.13	0.101562
30	1.2261	-0.14	0.0087655	-0.06	0.0087763	-0.29	0.026297	-0.07	0.14025
30	1.2761	-0.36	0.0078625	-0.04	0.009495	-0.41	0.0196708	-0.02	0.0590125
30	1.3261	-0.07	0.0772478	0.03	0.055177	0.07	0.121389	0.03	0.0331062
30	1.3761	-0.11	0.0123818	0.01	0.1362	-0.23	0.173345	0.05	0.0371452
31	1.1761	-0.5	0.015625	0.1	0.0625
31	1.2261	-0.34	0.0263	0.15	0.0263	-0.27	0.035075	-0.03	0.078875
31	1.2761	-0.29	0.03935	0.31	0.049175	-0.13	0.009825	0.12	0.009825
31	1.3261	-0.12	0.01105	0.33	0.165525	-0.04	0.143475	0.11	0.099325
31	1.3761	-0.09	0.02475	0.4	0.049525	0.25	0.111425	0.2	0.160975
32	1.1761	-0.81	0.012973	0.1	0.0625
32	1.2261	-0.42	0.022594	-0.09	0.0350625	-0.46	0.026297	-0.18	0.0175313
32	1.2761	-0.48	0.026297	-0.09	0.147531	-0.26	0.0590125	0.04	0.0786835
32	1.3261	-0.39	0.0331062	0.18	0.0551772	-0.12	0.0107162	0.1	0.0662125
32	1.3761	-0.33	0.0247635	0.2	0.123818	-0.03	0.1362	0.17	0.0742908
33	1.1761	-0.33	0.015625	0.38	0.046875
33	1.2261	-0.25	0.0175313	0.31	0.298031	-0.24	0.0087655	0.19	0.122719
33	1.2761	-0.21	0.0098355	0.48	0.196708	0.02	0.049177	0.4	0.167202
33	1.3261	-0.05	0.0662125	0.51	0.0110355	0.3	0.253814	0.47	0.0110352
33	1.3761	-0.04	0.061909	0.76	0.222872	0.25	0.0247635	0.47	0.433362
34	1.1761	-0.26	0.0350325	0.17	0.171875
34	1.2261	-0.24	0.0185182	0	0.087656	-0.19	0.00768575	-0.04	0.00876575
34	1.2761	-0.12	0.0295063	0.17	0.324569	-0.26	0.0108625	0.12	0.0098355
34	1.3261	0	0.110354	0.42	0.176567	-0.11	0.00678675	0.18	0.198637
34	1.3761	0	0.0495273	0.44	0.346689	-0.09	0.0083755	0.22	0.235254

## Sheet: >50 years
		MC Non-flicker		MC Flicker		PC Non-flicker		PC Flicker
Obs. #	Log Pedestal Luminance	Mean	SD	Mean	SD	Mean	SD	Mean	SD
35	1.1761	-0.2	0.015625	0.2	0.21875
35	1.2261	-0.18	0.043825	0.23	0.06135	-0.13	0.017525	0.03	0.0263
35	1.2761	0.05	0.049175	0.3	0.06885	0.04	0.019675	0.36	0.23605
35	1.3261	0.1	0.0331	0.48	0.342075	0.19	0.176575	0.44	0.286925
35	1.3761	0.12	0.061925	0.57	0.17335	0.27	0.0124	0.65	0.30955
36	1.1761	-0.05	0.015625	0.45	0.320312
36	1.2261	-0.09	0.0350625	0.48	0.42075	-0.07	0.105188	0.41	0.0262968
36	1.2761	-0.23	0.00983525	0.48	0.934365	0.16	0.0295063	0.37	0.0491772
36	1.3261	0.24	0.055177	0.36	0.121389	0.08	0.12139	0.62	0.331062
36	1.3761	0.28	0.123817	0.71	0.470507	0.27	0.0096872	0.7	0.260017
37	1.1761	-0.39	0.0975	0.13	0.036875
37	1.2261	-0.59	0.0675	0.12	0.204515	-0.43	0.026297	-0.3	0.009203
37	1.2761	-0.41	0.055152	-0.03	0.07	-0.41	0.0196708	-0.24	0.0683105
37	1.3261	-0.33	0.0110352	0.23	0.0842605	-0.14	0.0331062	-0.25	0.1775
37	1.3761	-0.95	0.1825	0.22	0.19	-0.33	0.111436	-0.35	0.005
38	1.1761	-0.75	0.0101225	0.15	0.101562
38	1.2261	-0.07	0.0438282	0.04	0.0876563	-0.02	0.026297	0.12	0.210375
38	1.2761	0.1	0.0688477	0.15	0.108189	0.05	0.0688477	0.14	0.0688477
38	1.3261	0.27	0.0772478	0.38	0.408311	0.12	0.242779	0.45	0.14346
38	1.3761	0.39	0.198108	0.39	0.0866723	0.2	0.247635	0.5	0.061909
39	1.1761	-0.37	0.0054335	0.31	0.0234375
39	1.2261	-0.13	0.0087655	0.14	0.236672	-0.14	0.0262968	0.15	0.0262968
39	1.2761	-0.18	0.0295063	0.31	0.206544	-0.15	0.019671	0.17	0.0098355
39	1.3261	-0.03	0.055177	0.35	0.165531	0.12	0.0110355	0.31	0.14346
39	1.3761	-0.06	0.0742908	0.3	0.111436	-0.02	0.123818	0.35	0.0123818
40	1.1761	-0.33	0.015625	0.47	0.1875
40	1.2261	-0.13	0.0175313	-0.05	0.0175313	-0.01	0.017531	-0.0096	0.0088905
40	1.2761	-0.27	0.0295063	0.43	0.0393418	0.05	0.0885187	-0.05	0.00983525
40	1.3261	-0.09	0.0331062	0.46	0.110354	0.16	0.14346	0.47	0.0993187
40	1.3761	-0.11	0.0371452	0.34	0.061909	0.295	0.00927545	0.3	0.0247635
41	1.1761	-0.34	0.0078125	0.17	0.078125
41	1.2261	-0.2	0.0067155	0.06	0.105187	-0.07	0.0525938	-0.07	0.0525938
41	1.2761	-0.36	0.0085145	0.17	0.0393418	-0.33	0.0393415	0.22	0.0393415
41	1.3261	0.01	0.0441418	0.53	0.055177	-0.07	0.0551772	0.57	0.0551772
41	1.3761	-0.33	0.0619087	0.39	0.0123818	-0.04	0.012382	0.5	0.012382
42	1.1761	-0.09	0.046875	0.56	0.0234375
42	1.2261	-0.09	0.0175313	0.41	0.0350625	-0.08	0.00876575	0.32	0.105188
42	1.2761	-0.34	0.0098355	0.52	0.108189	0.15	0.12786	0.42	0.0885187
42	1.3261	-0.01	0.006435	0.66	0.12139	0.25	0.331062	0.52	0.275886
42	1.3761	0.01	0.0371452	0.52	0.0742908	0.27	0.099054	0.37	0.0123818
43	1.1761	-0.31	0.0078125	0.01	0.0546875
43	1.2261	-0.19	0.0788905	0.17	0.175313	-0.14	0.0087655	0.11	0.0788907
43	1.2761	-0.34	0.0098355	0.19	0.098354	-0.12	0.0688477	0.03	0.0590125
43	1.3261	0.02	0.0110355	0.39	0.0993187	0.15	0.0220708	0.22	0.14346
43	1.3761	-0.09	0.0371452	0.34	0.0247635	-0.03	0.0990542	0.29	0.0247635
44	1.1761	-0.09	0.03125	0.21	0.109375
44	1.2261	-0.06	0.0350623	0.16	0.184078	0.14	0.0350627	0.2	0.0438282
44	1.2761	-0.08	0.0590125	0.34	0.0491772	0.1	0.0786832	0.26	0.0295063
44	1.3261	0.16	0.187602	0.6	0.0662125	0.44	0.121389	0.39	0.110354
44	1.3761	0.03	0.0371452	0.71	0.198108	0.27	0.21049	0.61	0.185726
45	1.1761	-0.26	0.058125	0.2	0.45
45	1.2261	-0.2	0.155	0.02	0.005	-0.31	0.00228125	0.05	0.0655625
45	1.2761	-0.26	0.0608105	0.07	0.31	-0.1	0.0816333	-0.11	0.12205
45	1.3261	-0.26	0.3775	0.13	0.101079	-0.2	0.225	0.12	0.15281
45	1.3761	-0.1	0.0823413	0.26	0.123284	0.03	0.0913782	0.21	0.39376
